# Supplementary material for: Treatment of Aqueous Amoxicillin Solutions with Sunlight Using a Pelletized Macrocomposite Photocatalyst
Source: Materials (Basel). 2025 Mar 21;18(7):1394. doi: 10.3390/ma18071394 (PMC11990014; doi:10.3390/ma18071394)
Supplement: Supplementary file 1 [file materials-18-01394-s001.zip]

Archive with 1 entries (1 files):
- materials-3501321-supplementary.pdf
